# Supplementary material for: Genetic characterization of a reptilian calicivirus (Cro1)
Source: Virol J. 2012 Nov 29;9:297. doi: 10.1186/1743-422X-9-297 (PMC3519611; doi:10.1186/1743-422X-9-297)
Supplement: Additional file 1 — Table S1. PCR primers used in amplification of the Cro1 genome cDNA fragments. [file 1743-422X-9-297-S1.xlsx]

## Sheet: Sheet1
		TABLE 1S. PCR primers used in amplification of the Cro1 genome cDNA fragments.
		Name	Primer sequence (5’-3’)	Amplified sequence of the Cro1 genome
		Vesiv 1F	gtaaatgagaatttgagctatg	1-2513, 1-3090, 1-3404
		Vesiv 2496F	atttgtacaagggcatgg	2496-5900
		Vesiv 3074F	agatttgctggccttgg	3074-6414
		Vesiv 5240F	ataacgcctatccctgc	5240-poly (A) tail
		Vesiv 5883F	cagctacattgatcctcc	5883-poly (A) tail
		Vesiv 2513R	ccatgcccttgtacaaat	1-2513
		Vesiv 3090R	ccaaggccagcaaatct	1-3090
		Vesiv 3404R	cggcatcggtgttatc	1-3404
		Vesiv 5900R	ggaggatcaatgtagctg	2496-5900
		Vesiv 6414R	cctaacatcgattccgcc	3074-6414
		Poly T	tttttttttttttttttttt	5240-poly (A) tail, 5883-poly (A) tail
